# Supplementary material for: Silencing of Adc and Ebony Causes Abnormal Darkening of Cuticle in Henosepilachna vigintioctopunctata
Source: Front Physiol. 2022 Feb 24;13:829675. doi: 10.3389/fphys.2022.829675 (PMC8907826; doi:10.3389/fphys.2022.829675)
Supplement: Supplementary file 1 [file Data_Sheet_1.ZIP]

Archive with 1 entries (1 files):
- supplementary data.doc
